# Supplementary material for: Development of a New Rapid Isolation Device for Circulating Tumor Cells (CTCs) Using 3D Palladium Filter and Its Application for Genetic Analysis
Source: PLoS One. 2014 Feb 11;9(2):e88821. doi: 10.1371/journal.pone.0088821 (PMC3921253; doi:10.1371/journal.pone.0088821)
Supplement: Table S1 — Primer and Probe information. (XLSX) [file pone.0088821.s002.xlsx]

## Sheet: table S1
	Table S1: Primer and Probe information
	Target gene	UPL No.	Primer sequence (5’ to 3’)
	GAPDH	#60	AGCCACATCGCTCAGACAC
			GCCCAATACGACCAAATCC
	HER2	#4	CCCTGCACCTCCTGGATA
			GGGAAACCTGGAACTCACCT
	E-cadherin	#35	GCTGGCTCAAGTCAAAGTCC
			CCCGGGACAACGTTTATTAC
	EGFR	#47	GAACATCACCTGCACAGGAC
			GGGCCGTCAATGTAGTGG
	Target gene	Amplicon (bp)	Primer sequence (5’ to 3’)
	KRAS exon2	335	TGCAGTCAACTGGAATTTTCAT
			AGAATGGTCCTGCACCAGTAAT

## Sheet: table S2
	Table S2: KRAS exon 2 Primer
	Target gene	Primer sequence (5’ to 3’)	Amplicon (bp)
	KRAS exon2	TGCAGTCAACTGGAATTTTCAT	335
		AGAATGGTCCTGCACCAGTAAT
